# Supplementary material for: Systematic Pharmacology Reveals the Antioxidative Stress and Anti-Inflammatory Mechanisms of Resveratrol Intervention in Myocardial Ischemia-Reperfusion Injury
Source: Evid Based Complement Alternat Med. 2021 May 21;2021:5515396. doi: 10.1155/2021/5515396 (PMC8163539; doi:10.1155/2021/5515396)
Supplement: Supplementary Materials — Table S1: predicted potential targets of resveratrol. Table S2: MIRI genes. Table S3: enrichment analysis of Resveratrol-MIRI PPI Network. Table S4: Reactome pathway of Resveratrol-MIRI PPI. [file 5515396.f1.zip]

Archive with 4 entries (4 files):
- 5515396.f1/Table S1.pdf
- 5515396.f1/Table S2.pdf
- 5515396.f1/Table S3.pdf
- 5515396.f1/Table S4.pdf
